# Supplementary material for: Medicaid spending and utilization of gene and RNA therapies for rare inherited conditions
Source: Health Aff Sch. 2024 Apr 26;2(5):qxae051. doi: 10.1093/haschl/qxae051 (PMC11104525; doi:10.1093/haschl/qxae051)
Supplement: qxae051_Supplementary_Data [file qxae051_supplementary_data.zip]

Archive with 2 entries (2 files):
- coi_disclosure_complete_mar-2024.docx
- Appendix_Gene and RNA Medicaid_HASch_R1.docx
